# Supplementary material for: Snagger: A user-friendly program for incorporating additional information for tagSNP selection
Source: BMC Bioinformatics. 2008 Mar 27;9:174. doi: 10.1186/1471-2105-9-174 (PMC2375134; doi:10.1186/1471-2105-9-174)
Supplement: Additional file 2 — Archive of source code for Haploview with Snagger. This file contains an archive of the source code for Haploview with Snagger. It is compressed using the GNU Tar and GNU zip (gzip) archive utilities inside a .zip file, in that order. To extract the archive with Windows, use WinZip [26]. For Unix-based operating systems, use the command: 'tar xvzf HaploviewWithSnagger_v1.07.tar.gz'. For other operating systems, first uncompress with GNU zip [27] then untar with GNU Tar [28]. For compilation instructions, see the README file contained in the archive. [file 1471-2105-9-174-S2.zip]

Archive with 1 entries (1 files):
- haploviewwithsnagger_v1.07.tar.gz
