# Supplementary material for: Snagger: A user-friendly program for incorporating additional information for tagSNP selection
Source: BMC Bioinformatics. 2008 Mar 27;9:174. doi: 10.1186/1471-2105-9-174 (PMC2375134; doi:10.1186/1471-2105-9-174)
Supplement: Additional file 4 — Sample score file. This file is an example score file that will work with Snagger. It should be input in the software's window titled: "Load Score File and HapMap Data". [file 1471-2105-9-174-S4.csv]

SNP_Name	Force_Capture	Force_Include	Potential_Tag_No_Capture	Chr	Coordinate	Customer_Annotation	SNP_Score	Location	Coding_status
rs269400	0	0	1	1	67114303	MIER1	0.938	intron	-99
rs269401	0	0	1	1	67114486	MIER1	0.859	intron	-99
rs269402	0	0	1	1	67114572	MIER1	0.876	intron	-99
rs269403	0	0	1	1	67115102	MIER1	1.1	intron	-99
rs269404	0	0	1	1	67115441	MIER1	0.956	intron	-99
rs2991358	0	0	1	1	67115653	MIER1	0.749	intron	-99
rs269405	0	0	1	1	67116071	MIER1	1.1	intron	-99
rs1931297	0	0	1	1	67117318	MIER1	1.1	intron	-99
rs12142975	0	0	1	1	67117670	MIER1	0	intron	-99
rs2147836	0	0	1	1	67120003	MIER1	0	intron	-99
rs1925399	0	0	1	1	67121859	MIER1	1.1	intron	-99
rs2985803	0	0	1	1	67124879	MIER1	0.839	intron	-99
rs1925400	0	0	1	1	67125548	MIER1	0.868	intron	-99
rs1925401	0	0	1	1	67125718	MIER1	0.756	intron	-99
rs1925402	0	0	1	1	67125759	MIER1	1.1	intron	-99
rs1925403	0	0	1	1	67125841	MIER1	0.285	intron	-99
rs6702554	0	0	1	1	67126436	MIER1	1.1	intron	-99
rs3008879	0	0	1	1	67127781	MIER1	0.744	intron	-99
rs9436327	0	0	1	1	67129642	MIER1	0.431	intron	-99
rs6703322	0	0	1	1	67130083	MIER1	0.677	intron	-99
rs1925404	0	0	1	1	67130184	MIER1	1.1	intron	-99
rs2985805	0	0	1	1	67130356	MIER1	0.554	intron	-99
rs1925405	0	0	1	1	67130610	MIER1	0.974	intron	-99
rs1925406	0	0	1	1	67130615	MIER1	0.944	intron	-99
rs3008881	0	0	1	1	67131783	MIER1	1.1	intron	-99
rs4255358	0	0	1	1	67131965	MIER1	0.858	intron	-99
rs1925408	0	0	1	1	67137622	MIER1	0.644	intron	-99
rs1925410	0	0	1	1	67137818	MIER1	1.1	intron	-99
rs1118392	0	0	1	1	67139137	MIER1	0	intron	-99
rs1925411	0	0	1	1	67142880	MIER1	1.1	intron	-99
rs3008890	0	0	1	1	67143451	MIER1	0.807	intron	-99
rs11208970	0	0	1	1	67144033	MIER1	0.286	intron	-99
rs3008891	0	0	1	1	67144493	MIER1	0	intron	-99
rs1983860	0	0	1	1	67144649	MIER1	0.841	intron	-99
rs2985809	0	0	1	1	67145314	MIER1	0.931	intron	-99
rs3008892	0	0	1	1	67146146	MIER1	0.905	intron	-99
rs11808211	0	0	1	1	67146182	MIER1	0.9	intron	-99
rs12042824	0	0	1	1	67147794	MIER1	0.984	intron	-99
rs10749766	0	0	1	1	67149509	MIER1	0.392	intron	-99
rs2182143	0	0	1	1	67151524	MIER1	1.1	intron	-99
rs3008848	0	0	1	1	67151872	MIER1	1.1	intron	-99
rs3008853	0	0	1	1	67158076	MIER1	1.1	intron	-99
rs3008854	0	0	1	1	67158539	MIER1	0.529	intron	-99
rs3008855	0	0	1	1	67158792	MIER1	0.926	intron	-99
rs3008857	0	0	1	1	67160737	MIER1	0.93	intron	-99
rs12091906	0	0	1	1	67160783	MIER1	1.1	intron	-99
rs6588226	0	0	1	1	67160884	MIER1	1.1	intron	-99
rs4655658	0	0	1	1	67162196	MIER1	1.1	intron	-99
rs9660023	0	0	1	1	67162389	MIER1	0.951	intron	-99
rs3008858	0	0	1	1	67163004	MIER1	1.1	coding	-99
rs1886686	0	0	1	1	67163056	MIER1	0.582	coding	-99
rs6666388	0	0	0	1	67165084	MIER1	0.888	intron	-99
rs3736905	0	0	0	1	67165202	MIER1	0.516	intron	-99
rs3929738	0	0	0	1	67170453	MIER1	1.1	intron	-99
rs2985818	0	0	0	1	67171504	MIER1	0.845	intron	-99
rs1570838	0	0	0	1	67175903	MIER1	0.475	intron	-99
rs2985821	0	0	0	1	67176375	MIER1	1.1	intron	-99
rs17443885	0	0	0	1	67177088	MIER1	0.749	intron	-99
rs2985822	0	0	0	1	67177498	MIER1	1.1	intron	-99
rs2985823	0	0	0	1	67177638	MIER1	0.997	intron	-99
rs1925412	0	0	0	1	67177645	MIER1	1.1	intron	-99
rs3008867	0	0	0	1	67178234	MIER1	0.657	intron	-99
rs12410530	0	0	0	1	67178529	MIER1	0	intron	-99
rs12047496	0	0	0	1	67178565	MIER1	0	intron	-99
rs12083687	0	0	0	1	67179550	MIER1	0.865	intron	-99
rs17129533	0	0	0	1	67179722	MIER1	0.532	intron	-99
rs12136651	0	0	0	1	67180924	MIER1	1.1	intron	-99
rs7555420	0	0	0	1	67181261	MIER1	0.541	intron	-99
rs17097309	0	0	0	1	67182626	MIER1	0.802	intron	-99
rs2985824	0	0	0	1	67182759	MIER1	1.1	intron	-99
rs730590	0	0	0	1	67184378	MIER1	0.477	intron	-99
rs12090955	0	0	0	1	67184849	MIER1	0.809	intron	-99
rs2985825	0	0	0	1	67185410	MIER1	0.648	intron	-99
rs2985826	0	0	0	1	67185506	MIER1	0.479	intron	-99
rs3008868	0	0	0	1	67185579	MIER1	0.958	intron	-99
rs12119488	0	0	0	1	67185639	MIER1	0.749	intron	-99
rs10465811	0	0	0	1	67185999	MIER1	0.897	intron	-99
rs2985827	0	0	0	1	67186063	MIER1	0.906	intron	-99
rs912797	0	0	0	1	67186066	MIER1	0.968	intron	-99
rs11208975	0	0	0	1	67186206	MIER1	0.899	intron	-99
rs3008869	0	0	0	1	67188275	MIER1	0.743	intron	-99
rs2985828	0	0	0	1	67188689	MIER1	1.1	intron	-99
rs4655662	0	0	0	1	67189020	MIER1	1.1	intron	-99
rs1925413	0	0	0	1	67189689	MIER1	0	intron	-99
rs17129539	0	0	0	1	67190109	MIER1	0.815	intron	-99
rs7555338	0	0	0	1	67190143	MIER1	0.792	intron	-99
rs7555264	0	0	0	1	67190222	MIER1	0.915	intron	-99
rs10789219	0	0	0	1	67190330	MIER1	1.1	intron	-99
rs12061039	0	0	0	1	67190703	MIER1	0.678	intron	-99
rs3008871	0	0	0	1	67191677	MIER1	1.1	intron	-99
rs12074407	0	0	0	1	67192819	MIER1	0.924	intron	-99
rs12074574	0	0	0	1	67193314	MIER1	0.77	intron	-99
rs12074617	0	0	0	1	67193366	MIER1	0.699	intron	-99
rs12075692	0	0	0	1	67193538	MIER1	0.903	intron	-99
rs7551021	0	0	0	1	67194040	MIER1	0.819	intron	-99
rs17097312	0	0	0	1	67194889	MIER1	0.973	intron	-99
rs2025608	0	0	0	1	67195138	MIER1	1.1	intron	-99
rs2025609	0	0	0	1	67195578	MIER1	0.825	intron	-99
rs7537803	0	0	0	1	67196854	MIER1	0.547	intron	-99
rs11540747	0	0	0	1	67197197	MIER1	0	coding	NONSYN
rs2985794	0	0	0	1	67197899	MIER1	0.495	intron	-99
rs3008873	0	0	0	1	67198358	MIER1	0.197	intron	-99
rs2985795	0	0	0	1	67198811	MIER1	1.1	intron	-99
rs2985796	0	0	0	1	67199894	MIER1	0.877	intron	-99
rs7528485	0	0	0	1	67201163	MIER1	0.837	intron	-99
rs4655663	0	0	0	1	67202691	MIER1	1.1	intron	-99
rs12041926	0	0	0	1	67207190	MIER1	0.909	intron	-99
rs4553158	0	0	0	1	67209034	MIER1	0.493	intron	-99
rs12137403	0	0	0	1	67209631	MIER1	0.88	intron	-99
rs7537490	0	0	0	1	67209675	MIER1	0.868	intron	-99
rs12131222	0	0	0	1	67211123	MIER1	1.1	intron	-99
rs12090768	0	0	0	1	67213071	MIER1	1.1	intron	-99
rs11208979	0	0	0	1	67214863	MIER1	1.1	intron	-99
rs11208980	0	0	0	1	67215331	MIER1	1.1	intron	-99
rs4130193	0	0	0	1	67218709	MIER1	1.1	intron	-99
rs11799699	0	0	0	1	67219274	MIER1	0.753	intron	-99
rs11810931	0	0	0	1	67220606	MIER1	1.1	intron	-99
rs12079643	0	0	0	1	67221072	MIER1	0.895	intron	-99
rs11810986	0	0	0	1	67221124	MIER1	0.932	intron	-99
rs4478784	0	0	0	1	67221133	MIER1	0.951	intron	-99
rs12136942	0	0	0	1	67221584	MIER1	0.948	intron	-99
rs12133567	0	0	0	1	67221608	MIER1	0.984	intron	-99
rs4620509	0	0	0	1	67222529	MIER1	1.1	intron	-99
rs17129563	0	0	0	1	67223019	MIER1	0.854	coding	SYNON
rs6681625	0	0	0	1	67224075	MIER1	0	3UTR	-99
rs1137656	0	0	0	1	67224190	MIER1	0.767	3UTR	-99
rs12746088	0	0	0	1	67224238	MIER1	0.883	3UTR	-99
rs12746095	0	0	0	1	67224239	MIER1	0.856	3UTR	-99
rs12117131	0	0	0	1	67224510	MIER1	0.741	3UTR	-99
rs12132068	0	0	0	1	67224512	MIER1	0.771	3UTR	-99
rs9919255	0	0	0	1	67224816	MIER1	1.1	3UTR	-99
rs17497828	0	0	0	1	67224910	MIER1	0.934	3UTR	-99
rs3924796	0	0	0	1	67225002	MIER1	0.763	3UTR	-99
rs3924795	0	0	0	1	67225070	MIER1	0.971	3UTR	-99
rs7516251	0	0	0	1	67225623	MIER1	1.1	3UTR	-99
rs17129572	0	0	0	1	67226875	MIER1	0.455	flanking_3UTR	-99
rs7547791	0	0	1	1	67227949	MIER1	0	flanking_3UTR	-99
rs12132532	0	0	1	1	67229603	MIER1	0.867	flanking_3UTR	-99
rs17497947	0	0	1	1	67229787	MIER1	0.861	flanking_3UTR	-99
rs11806284	0	0	1	1	67229836	MIER1	1.1	flanking_3UTR	-99
rs11799828	0	0	1	1	67230018	MIER1	1.1	flanking_3UTR	-99
rs12081097	0	0	1	1	67230960	MIER1	0.995	flanking_3UTR	-99
rs6656890	0	0	1	1	67231051	MIER1	1.1	flanking_3UTR	-99
rs12119824	0	0	1	1	67232037	MIER1	0.803	flanking_3UTR	-99
rs4486425	0	0	1	1	67233379	MIER1	1.1	flanking_3UTR	-99
rs12044278	0	0	1	1	67233565	MIER1	0.895	flanking_3UTR	-99
rs12040752	0	0	1	1	67233778	MIER1	0.955	flanking_3UTR	-99
rs11208983	0	0	1	1	67233854	MIER1	0.838	flanking_3UTR	-99
rs12040802	0	0	1	1	67233934	MIER1	0.787	flanking_3UTR	-99
rs11208984	0	0	1	1	67233943	MIER1	0.647	flanking_3UTR	-99
rs6673462	0	0	1	1	67234445	MIER1	0.954	flanking_3UTR	-99
rs6588229	0	0	1	1	67234543	MIER1	0.905	flanking_3UTR	-99
rs12138863	0	0	1	1	67235997	MIER1	0.685	flanking_3UTR	-99
rs4582760	0	0	1	1	67236982	MIER1	0	flanking_3UTR	-99
rs17129578	0	0	1	1	67238184	MIER1	0.944	flanking_3UTR	-99
rs2065000	0	0	1	1	67240712	MIER1	1.1	flanking_3UTR	-99
rs11208986	0	0	1	1	67240778	MIER1	0.65	flanking_3UTR	-99
rs6672891	0	0	1	1	67241029	MIER1	0.97	flanking_3UTR	-99
rs12059957	0	0	1	1	67243139	MIER1	0.883	intron	-99
rs2755253	0	0	1	1	67243431	MIER1	0.935	intron	-99
rs2755254	0	0	1	1	67243443	MIER1	0.764	intron	-99
rs12071769	0	0	1	1	67243835	MIER1	0.991	intron	-99
rs2755256	0	0	1	1	67244280	MIER1	1	intron	-99
rs12738583	0	0	1	1	67244294	MIER1	0.576	intron	-99
rs2815349	0	0	1	1	67244868	MIER1	1.1	intron	-99
rs12073258	0	0	1	1	67245094	MIER1	0.306	intron	-99
rs17129589	0	0	1	1	67245802	MIER1	0.789	intron	-99
rs17129592	0	0	1	1	67245906	MIER1	0.961	intron	-99
rs17129595	0	0	1	1	67245966	MIER1	0.958	intron	-99
rs12563312	0	0	1	1	67246922	MIER1	1.1	intron	-99
rs12060891	0	0	1	1	67246996	MIER1	1.1	intron	-99
rs2755271	0	0	1	1	67247565	MIER1	0.685	intron	-99
rs6698599	0	0	1	1	67250131	MIER1	0.927	intron	-99
rs2815351	0	0	1	1	67250568	MIER1	0.686	intron	-99
rs2755242	0	0	1	1	67252186	MIER1	1.1	intron	-99
rs2755244	0	0	1	1	67257058	MIER1	1.1	intron	-99
rs11208991	0	0	1	1	67259662	MIER1	0.94	intron	-99
rs2065002	0	0	1	1	67259707	MIER1	1.1	intron	-99
rs11208993	0	0	1	1	67260535	MIER1	0.916	intron	-99
rs2755245	0	0	1	1	67260552	MIER1	0.891	intron	-99
rs17129601	0	0	1	1	67260862	MIER1	0.937	intron	-99
rs2755246	0	0	1	1	67261572	MIER1	0.733	intron	-99
rs12082330	0	0	1	1	67261652	MIER1	0	intron	-99
rs12082503	0	0	1	1	67262097	MIER1	1.1	intron	-99
rs6588234	0	0	1	1	67263659	MIER1	1.1	intron	-99
rs1074265	0	0	1	1	67263852	MIER1	1.1	intron	-99
rs12565308	0	0	1	1	67264563	MIER1	0.639	intron	-99
rs10489633	0	0	1	1	67266893	MIER1	0.928	intron	-99
rs2815359	0	0	1	1	67266962	MIER1	0.919	intron	-99
rs2815360	0	0	1	1	67267046	MIER1	0.948	intron	-99
rs2815361	0	0	1	1	67267179	MIER1	0.834	intron	-99
rs2755250	0	0	1	1	67267871	MIER1	1.1	intron	-99
rs7517647	0	0	1	1	67267933	MIER1	0.987	intron	-99
rs12091194	0	0	1	1	67268316	MIER1	0.931	intron	-99
rs2755251	0	0	1	1	67269013	MIER1	0.816	intron	-99
rs2815363	0	0	1	1	67269809	MIER1	0.757	intron	-99
rs1535365	0	0	1	1	67270201	MIER1	1.1	intron	-99
rs7524757	0	0	1	1	67270466	MIER1	0.882	intron	-99
rs17129627	0	0	1	1	67276254	MIER1	0.954	intron	-99
rs2815370	0	0	1	1	67276315	MIER1	0.541	intron	-99
rs2158329	0	0	1	7	95903089	FLJ42280	0.579	flanking_3UTR	-99
rs2107284	0	0	1	7	95903300	FLJ42280	0.836	flanking_3UTR	-99
rs2724034	0	0	1	7	95906900	FLJ42280	1.1	flanking_3UTR	-99
rs764287	0	0	1	7	95908663	FLJ42280	0.911	flanking_3UTR	-99
rs11771437	0	0	1	7	95909022	FLJ42280	0.874	flanking_3UTR	-99
rs2724035	0	0	1	7	95909939	FLJ42280	0.685	flanking_3UTR	-99
rs2724037	0	0	1	7	95910472	FLJ42280	0.885	flanking_3UTR	-99
rs17167549	0	0	1	7	95912058	FLJ42280	1	flanking_3UTR	-99
rs17167552	0	0	1	7	95912480	FLJ42280	0.691	flanking_3UTR	-99
rs2724041	0	0	1	7	95914863	FLJ42280	0.991	flanking_3UTR	-99
rs2524971	0	0	1	7	95914945	FLJ42280	0.967	flanking_3UTR	-99
rs3094752	0	0	1	7	95914984	FLJ42280	0.969	flanking_3UTR	-99
rs2524970	0	0	1	7	95915161	FLJ42280	0.898	flanking_3UTR	-99
rs3094751	0	0	1	7	95918898	FLJ42280	0.964	flanking_3UTR	-99
rs3094750	0	0	1	7	95919847	FLJ42280	0.824	flanking_3UTR	-99
rs2394477	0	0	1	7	95923281	FLJ42280	0.207	flanking_3UTR	-99
rs2524967	0	0	1	7	95926592	FLJ42280	0.923	flanking_3UTR	-99
rs2724051	0	0	1	7	95926815	FLJ42280	0.868	flanking_3UTR	-99
rs3113039	0	0	1	7	95927202	FLJ42280	0.986	flanking_3UTR	-99
rs2524966	0	0	1	7	95927275	FLJ42280	0.922	flanking_3UTR	-99
rs2524965	0	0	1	7	95927401	FLJ42280	0.893	flanking_3UTR	-99
rs17249846	0	0	1	7	95928335	FLJ42280	0.981	flanking_3UTR	-99
rs17167572	0	0	1	7	95930333	FLJ42280	0.898	flanking_3UTR	-99
rs11979303	0	0	1	7	95930806	FLJ42280	0.761	flanking_3UTR	-99
rs3094746	0	0	1	7	95931364	FLJ42280	0.959	flanking_3UTR	-99
rs2724059	0	0	1	7	95931549	FLJ42280	0.981	flanking_3UTR	-99
rs3113040	0	0	1	7	95931834	FLJ42280	0.689	flanking_3UTR	-99
rs2724058	0	0	1	7	95932416	FLJ42280	0.955	flanking_3UTR	-99
rs11760509	0	0	1	7	95932604	FLJ42280	0.96	flanking_3UTR	-99
rs2394478	0	0	1	7	95933314	FLJ42280	0.846	flanking_3UTR	-99
rs2724056	0	0	1	7	95933532	FLJ42280	0.89	flanking_3UTR	-99
rs17250105	0	0	1	7	95933577	FLJ42280	0.957	flanking_3UTR	-99
rs3113041	0	0	1	7	95934084	FLJ42280	0.795	flanking_3UTR	-99
rs17167586	0	0	1	7	95935014	FLJ42280	0.801	flanking_3UTR	-99
rs17167588	0	0	1	7	95935214	FLJ42280	0.917	flanking_3UTR	-99
rs3113042	0	0	1	7	95935555	FLJ42280	0.581	flanking_3UTR	-99
rs2107288	0	0	1	7	95938291	FLJ42280	0	flanking_3UTR	-99
rs3113048	0	0	1	7	95942185	FLJ42280	0.608	flanking_3UTR	-99
rs3094754	0	0	1	7	95942217	FLJ42280	1.1	flanking_3UTR	-99
rs2189467	0	0	1	7	95942539	FLJ42280	0.905	flanking_3UTR	-99
rs2189466	0	0	1	7	95942549	FLJ42280	0.963	flanking_3UTR	-99
rs6465506	0	0	1	7	95943655	FLJ42280	0.956	flanking_3UTR	-99
rs2524968	0	0	1	7	95944442	FLJ42280	0.786	flanking_3UTR	-99
rs2394479	0	0	1	7	95946303	FLJ42280	0.911	flanking_3UTR	-99
rs9785005	0	0	0	7	95949277	FLJ42280	0.798	3UTR	-99
rs6465507	0	0	0	7	95950629	FLJ42280	1.1	3UTR	-99
rs10248849	0	0	0	7	95952726	FLJ42280	0.735	intron	-99
rs4344025	0	0	0	7	95953704	FLJ42280	0.517	intron	-99
rs10250692	0	0	0	7	95954749	FLJ42280	1.1	intron	-99
rs4729260	0	0	0	7	95955854	FLJ42280	0.693	intron	-99
rs3924206	0	0	0	7	95956434	FLJ42280	0.961	intron	-99
rs4487685	0	0	0	7	95956587	FLJ42280	0.715	intron	-99
rs10429035	0	0	0	7	95957417	FLJ42280	0.877	intron	-99
rs11773399	0	0	0	7	95958228	FLJ42280	0.891	intron	-99
rs4727338	0	0	0	7	95958611	FLJ42280	0.926	intron	-99
rs4507687	0	0	0	7	95959362	FLJ42280	0.154	intron	-99
rs6961285	0	0	0	7	95961929	FLJ42280	0.662	intron	-99
rs13306978	0	0	0	7	95962029	FLJ42280	0.751	intron	-99
rs10238953	0	0	0	7	95962911	FLJ42280	0.985	intron	-99
rs4613908	0	0	0	7	95963251	FLJ42280	0.957	intron	-99
rs11972145	0	0	0	7	95963942	FLJ42280	0.487	intron	-99
rs11760378	0	0	0	7	95964304	FLJ42280	0.883	intron	-99
rs6465508	0	0	0	7	95965291	FLJ42280	0.752	intron	-99
rs6944955	0	0	0	7	95967906	FLJ42280	0.958	intron	-99
rs10808100	0	0	0	7	95968489	FLJ42280	1.1	intron	-99
rs10953178	0	0	0	7	95968574	FLJ42280	0.644	intron	-99
rs4374921	0	0	0	7	95968684	FLJ42280	1.1	intron	-99
rs7787512	0	0	0	7	95969039	FLJ42280	0.405	intron	-99
rs12674052	0	0	0	7	95970763	FLJ42280	0.929	5UTR	-99
rs7794042	0	0	1	7	95970935	FLJ42280	0.992	flanking_5UTR	-99
rs7781370	0	0	1	7	95971467	FLJ42280	0.681	flanking_5UTR	-99
rs6465510	0	0	1	7	95971807	FLJ42280	0.65	flanking_5UTR	-99
rs6465511	0	0	1	7	95972051	FLJ42280	0.68	flanking_5UTR	-99
rs4370463	0	0	1	7	95972337	FLJ42280	0	flanking_5UTR	-99
rs4132567	0	0	1	7	95972728	FLJ42280	0.509	flanking_5UTR	-99
rs4342521	0	0	1	7	95973941	FLJ42280	0.959	flanking_5UTR	-99
rs4503034	0	0	1	7	95974394	FLJ42280	0.86	flanking_5UTR	-99
rs6974120	0	0	1	7	95974941	FLJ42280	0.734	flanking_5UTR	-99
rs10085588	0	0	1	7	95975610	FLJ42280	0.623	flanking_5UTR	-99
rs6946558	0	0	1	7	95976765	FLJ42280	0.989	flanking_5UTR	-99
rs6970192	0	0	1	7	95977867	FLJ42280	0.954	flanking_5UTR	-99
rs6969816	0	0	1	7	95977904	FLJ42280	0.954	flanking_5UTR	-99
rs11973602	0	0	1	7	95979367	FLJ42280	1.1	flanking_5UTR	-99
rs4427101	0	0	1	7	95979637	FLJ42280	1.1	flanking_5UTR	-99
rs6943138	0	0	1	7	95979953	FLJ42280	1.1	flanking_5UTR	-99
rs11974704	0	0	1	7	95980680	FLJ42280	0.551	flanking_5UTR	-99
rs10252811	0	0	1	7	95983583	FLJ42280	0.433	flanking_5UTR	-99
rs6960700	0	0	1	7	95984425	FLJ42280	0.213	flanking_5UTR	-99
rs11974374	0	0	1	7	95985494	FLJ42280	0.986	flanking_5UTR	-99
rs4367457	0	0	1	7	95986190	FLJ42280	1.1	flanking_5UTR	-99
rs6971293	0	0	1	7	95986513	FLJ42280	1.1	flanking_5UTR	-99
rs6961784	0	0	1	7	95988409	FLJ42280	0.57	flanking_5UTR	-99
rs10255600	0	0	1	7	95989683	FLJ42280	0.865	flanking_5UTR	-99
rs4437577	0	0	1	7	95990691	FLJ42280	0.961	flanking_5UTR	-99
rs12537493	0	0	1	7	95991317	FLJ42280	0.944	flanking_5UTR	-99
rs13311029	0	0	1	7	95991638	FLJ42280	0.821	flanking_5UTR	-99
rs10953179	0	0	1	7	95992221	FLJ42280	0.331	flanking_5UTR	-99
rs4448201	0	0	1	7	95992848	FLJ42280	0.941	flanking_5UTR	-99
rs7784289	0	0	1	7	95993225	FLJ42280	0.156	flanking_5UTR	-99
rs12704849	0	0	1	7	95993267	FLJ42280	0.672	flanking_5UTR	-99
rs10272474	0	0	1	7	95993788	FLJ42280	0.931	flanking_5UTR	-99
rs4729263	0	0	1	7	95994066	FLJ42280	0.921	flanking_5UTR	-99
rs4296976	0	0	1	7	95994784	FLJ42280	0.757	flanking_5UTR	-99
rs4397320	0	0	1	7	95994813	FLJ42280	0.773	flanking_5UTR	-99
rs7804250	0	0	1	7	95995767	FLJ42280	0.963	flanking_5UTR	-99
rs7808600	0	0	1	7	95996275	FLJ42280	0.938	flanking_5UTR	-99
rs4490763	0	0	1	7	95996756	FLJ42280	0.597	flanking_5UTR	-99
rs12704850	0	0	1	7	95997929	FLJ42280	0.906	flanking_5UTR	-99
rs4566970	0	0	1	7	95998324	FLJ42280	1.1	flanking_5UTR	-99
rs7793261	0	0	1	7	96000415	FLJ42280	1.1	flanking_5UTR	-99
rs7776689	0	0	1	7	96000761	FLJ42280	0.789	flanking_5UTR	-99
rs7776846	0	0	1	7	96000899	FLJ42280	0.912	flanking_5UTR	-99
rs12530658	0	0	1	7	96001557	FLJ42280	1.1	flanking_5UTR	-99
rs12530663	0	0	1	7	96001603	FLJ42280	1.1	flanking_5UTR	-99
rs7798484	0	0	1	7	96001745	FLJ42280	1.1	flanking_5UTR	-99
rs7797827	0	0	1	7	96004836	FLJ42280	1.1	flanking_5UTR	-99
rs13239179	0	0	1	7	96005570	FLJ42280	0.908	flanking_5UTR	-99
rs13228199	0	0	1	7	96006063	FLJ42280	0.955	flanking_5UTR	-99
rs4577892	0	0	1	7	96006153	FLJ42280	1.1	flanking_5UTR	-99
rs7357315	0	0	1	7	96006381	FLJ42280	0.861	flanking_5UTR	-99
rs6943323	0	0	1	7	96007976	FLJ42280	1.1	flanking_5UTR	-99
rs6963647	0	0	1	7	96007990	FLJ42280	0.748	flanking_5UTR	-99
rs12531110	0	0	1	7	96008879	FLJ42280	0.378	flanking_5UTR	-99
rs7786962	0	0	1	7	96009584	FLJ42280	0.557	flanking_5UTR	-99
rs12704851	0	0	1	7	96010667	FLJ42280	0.523	flanking_5UTR	-99
rs12534960	0	0	1	7	96010723	FLJ42280	0.461	flanking_5UTR	-99
rs7792972	0	0	1	7	96010955	FLJ42280	0.865	flanking_5UTR	-99
rs12704852	0	0	1	7	96011758	FLJ42280	0.225	flanking_5UTR	-99
rs4349918	0	0	1	7	96012171	FLJ42280	0.537	flanking_5UTR	-99
rs10458281	0	0	1	7	96013030	FLJ42280	0.935	flanking_5UTR	-99
rs4146263	0	0	1	7	96013403	FLJ42280	1.1	flanking_5UTR	-99
rs10243446	0	0	1	7	96014615	FLJ42280	0.945	flanking_5UTR	-99
rs11972202	0	0	1	7	96014667	FLJ42280	0.95	flanking_5UTR	-99
rs12539259	0	0	1	7	96014881	FLJ42280	0.866	flanking_5UTR	-99
rs10953180	0	0	1	7	96016343	FLJ42280	0.921	flanking_5UTR	-99
rs10953182	0	0	1	7	96016414	FLJ42280	0.957	flanking_5UTR	-99
rs10953183	0	0	1	7	96016649	FLJ42280	1.1	flanking_5UTR	-99
rs5000437	0	0	1	7	96016790	FLJ42280	0.981	flanking_5UTR	-99
rs5000436	0	0	1	7	96016802	FLJ42280	0.9	flanking_5UTR	-99
rs12530918	0	0	1	7	96017143	FLJ42280	0.844	flanking_5UTR	-99
rs11762707	0	0	1	7	96019327	FLJ42280	0.829	flanking_5UTR	-99
rs7942159	0	0	1	11	812622	CHID1	0.646	intron	-99
rs1138714	0	0	1	11	815110	CHID1	0.68	3UTR	-99
rs4963120	0	0	1	11	815777	CHID1	0.627	flanking_3UTR	-99
rs7126805	0	0	1	11	818916	CHID1	0.926	coding	NONSYN
rs4075289	0	0	1	11	820670	CHID1	0.526	coding	NONSYN
rs12222600	0	0	1	11	821311	CHID1	0.724	intron	-99
rs7924806	0	0	1	11	823668	CHID1	0.624	intron	-99
rs1130678	0	0	1	11	828419	CHID1	0.851	3UTR	-99
rs1803956	0	0	1	11	828672	CHID1	0.554	3UTR	-99
rs6762	0	0	1	11	828722	CHID1	0.561	3UTR	-99
rs1130719	0	0	1	11	828760	CHID1	0.812	3UTR	-99
rs11246327	0	0	1	11	830034	CHID1	0.845	3UTR	-99
rs3059	0	0	1	11	830319	CHID1	0.553	3UTR	-99
rs12577118	0	0	1	11	834057	CHID1	0.485	intron	-99
rs10902227	0	0	1	11	835789	CHID1	0.791	intron	-99
rs11246332	0	0	1	11	841214	CHID1	0.447	intron	-99
rs7933720	0	0	1	11	842465	CHID1	0.734	intron	-99
rs7933125	0	0	1	11	842978	CHID1	0.485	intron	-99
rs7946539	0	0	1	11	848424	CHID1	0.953	intron	-99
rs7091	0	0	1	11	856794	CHID1	0.575	3UTR	-99
rs4963206	0	0	1	11	857824	CHID1	0.932	flanking_3UTR	-99
rs6682	0	0	0	11	860446	CHID1	0.928	coding	NONSYN
rs7115563	0	0	0	11	863440	CHID1	0.57	intron	-99
rs7941920	0	0	0	11	866755	CHID1	0.795	intron	-99
rs4963142	0	0	0	11	870318	CHID1	0.366	intron	-99
rs7107156	0	0	0	11	871117	CHID1	0.644	intron	-99
rs7479942	0	0	0	11	874780	CHID1	0.429	intron	-99
rs12577694	0	0	0	11	878150	CHID1	0.748	intron	-99
rs12416812	0	0	0	11	878632	CHID1	0.762	intron	-99
rs7940112	0	0	0	11	880405	CHID1	0.586	intron	-99
rs7121173	0	0	0	11	882760	CHID1	0.843	intron	-99
rs12098878	0	0	0	11	883037	CHID1	0.577	intron	-99
rs6597973	0	0	0	11	883299	CHID1	0.842	intron	-99
rs4963183	0	0	0	11	888155	CHID1	0.778	intron	-99
rs7946095	0	0	0	11	888344	CHID1	0.785	intron	-99
rs4963129	0	0	0	11	888518	CHID1	0.756	intron	-99
rs4963182	0	0	0	11	890057	CHID1	0.981	coding	NONSYN
rs11246340	0	0	0	11	890809	CHID1	0.756	intron	-99
rs7947748	0	0	0	11	894258	CHID1	0.676	intron	-99
rs12287536	0	0	0	11	894454	CHID1	0.713	intron	-99
rs11246342	0	0	0	11	896708	CHID1	0.923	intron	-99
rs7479978	0	0	1	11	904713	CHID1	0	flanking_5UTR	-99
rs10902230	0	0	1	11	908219	CHID1	0.905	flanking_5UTR	-99
rs4963121	0	0	1	11	914117	CHID1	0.491	flanking_5UTR	-99
rs7482484	0	0	1	11	917020	CHID1	0.981	intron	-99
rs6597972	0	0	1	11	918402	CHID1	0.957	intron	-99
rs6597971	0	0	1	11	918598	CHID1	0.834	intron	-99
rs7396407	0	0	1	11	919374	CHID1	0.782	intron	-99
rs11246344	0	0	1	11	923783	CHID1	0.862	intron	-99
rs11605562	0	0	1	11	924594	CHID1	0.933	intron	-99
rs10794344	0	0	1	11	924696	CHID1	0.974	intron	-99
rs11823319	0	0	1	11	928366	CHID1	0.971	intron	-99
rs10902235	0	0	1	11	928892	CHID1	0.992	intron	-99
rs7395321	0	0	1	11	930280	CHID1	0.982	intron	-99
rs7396063	0	0	1	11	930631	CHID1	0.962	intron	-99
rs10751669	0	0	1	11	932344	CHID1	0.909	intron	-99
rs10751670	0	0	1	11	934466	CHID1	0.848	intron	-99
rs10902237	0	0	1	11	934801	CHID1	0.702	intron	-99
rs10902238	0	0	1	11	934810	CHID1	0.677	intron	-99
rs11246353	0	0	1	11	935089	CHID1	0.739	intron	-99
rs10794350	0	0	1	11	936070	CHID1	0.661	intron	-99
rs10902239	0	0	1	11	936484	CHID1	0	intron	-99
rs12278229	0	0	1	11	936985	CHID1	0.302	intron	-99
rs10902243	0	0	1	11	939900	CHID1	0.797	intron	-99
rs7395402	0	0	1	11	940293	CHID1	0.727	intron	-99
rs6597967	0	0	1	11	940583	CHID1	0	intron	-99
rs6597966	0	0	1	11	940750	CHID1	0.785	intron	-99
rs10902245	0	0	1	11	943014	CHID1	0.819	intron	-99
rs11246354	0	0	1	11	943210	CHID1	0	intron	-99
rs11246355	0	0	1	11	943308	CHID1	0	intron	-99
rs7950967	0	0	1	11	945638	CHID1	1.1	intron	-99
rs12418583	0	0	1	11	947209	CHID1	0.606	intron	-99
rs7128126	0	0	1	11	948384	CHID1	0.783	intron	-99
rs10902249	0	0	1	11	948566	CHID1	0.608	intron	-99
rs7395632	0	0	1	11	948789	CHID1	0.697	intron	-99
rs7936830	0	0	1	11	949686	CHID1	0.679	intron	-99
rs2341097	0	0	1	19	50960742	SYMPK	0.509	coding	NONSYN
rs2014576	0	0	1	19	50960916	SYMPK	0.596	coding	NONSYN
rs10410349	0	0	1	19	50962480	SYMPK	0.43	intron	-99
rs3745804	0	0	1	19	50964975	SYMPK	0.873	3UTR	-99
rs2854300	0	0	1	19	50966232	SYMPK	0.675	intron	-99
rs499726	0	0	1	19	50967085	SYMPK	0.883	intron	-99
rs3020642	0	0	1	19	50967388	SYMPK	0.987	intron	-99
rs618370	0	0	1	19	50967564	SYMPK	0.97	intron	-99
rs527221	0	0	1	19	50967816	SYMPK	0.44	coding	NONSYN
rs16939	0	0	1	19	50967896	SYMPK	0.9	intron	-99
rs639363	0	0	1	19	50970016	SYMPK	0.608	intron	-99
rs10418454	0	0	1	19	50972257	SYMPK	0.918	intron	-99
rs572634	0	0	1	19	50974343	SYMPK	0.681	intron	-99
rs2070737	0	0	1	19	50974730	SYMPK	0.311	intron	-99
rs2854336	0	0	1	19	50975968	SYMPK	0.223	intron	-99
rs522769	0	0	1	19	50976360	SYMPK	0.686	intron	-99
rs545759	0	0	1	19	50976592	SYMPK	0.608	intron	-99
rs657640	0	0	1	19	50977199	SYMPK	0.412	intron	-99
rs2070736	0	0	1	19	50978554	SYMPK	0.982	3UTR	-99
rs617988	0	0	1	19	50979040	SYMPK	0.577	3UTR	-99
rs12983356	0	0	1	19	50979821	SYMPK	0.933	intron	-99
rs3760843	0	0	1	19	50980546	SYMPK	0.948	intron	-99
rs8109951	0	0	1	19	50981343	SYMPK	0.241	coding	SYNON
rs8100208	0	0	1	19	50982455	SYMPK	0.681	intron	-99
rs1865116	0	0	1	19	50986350	SYMPK	0.82	intron	-99
rs7252126	0	0	1	19	50994214	SYMPK	0.965	intron	-99
rs11883351	0	0	1	19	50996240	SYMPK	0.672	intron	-99
rs12463359	0	0	1	19	50996425	SYMPK	0.72	intron	-99
rs8111071	0	0	1	19	50999246	SYMPK	0.229	intron	-99
rs1548029	0	0	1	19	51001043	SYMPK	0.883	intron	-99
rs16980027	0	0	1	19	51004945	SYMPK	0.835	intron	-99
rs10407137	0	0	1	19	51005665	SYMPK	0.631	intron	-99
rs10421891	0	0	1	19	51007649	SYMPK	0.894	intron	-99
rs4514788	0	0	1	19	51009433	SYMPK	0.867	intron	-99
rs12459916	0	0	1	19	51010126	SYMPK	0.756	coding	-99
rs3810331	0	0	0	19	51010803	SYMPK	0.492	intron	-99
rs4803857	0	0	0	19	51014425	SYMPK	0.532	intron	-99
rs4802279	0	0	0	19	51014670	SYMPK	0.574	intron	-99
rs4803858	0	0	0	19	51015734	SYMPK	0.622	intron	-99
rs4803860	0	0	0	19	51015863	SYMPK	0.648	intron	-99
rs7251942	0	0	0	19	51018893	SYMPK	0.822	coding	SYNON
rs8107485	0	0	0	19	51019393	SYMPK	0.618	intron	-99
rs8106626	0	0	0	19	51019510	SYMPK	0.488	intron	-99
rs8106841	0	0	0	19	51019549	SYMPK	0.846	intron	-99
rs12610647	0	0	0	19	51019586	SYMPK	0.899	intron	-99
rs10520390	0	0	0	19	51019671	SYMPK	0.936	intron	-99
rs10500292	0	0	0	19	51019773	SYMPK	0.976	intron	-99
rs12459063	0	0	0	19	51021227	SYMPK	0.497	intron	-99
rs4239535	0	0	0	19	51023142	SYMPK	0.96	intron	-99
rs3826893	0	0	0	19	51023982	SYMPK	0.526	intron	-99
rs3745929	0	0	0	19	51024034	SYMPK	0.71	intron	-99
rs8102876	0	0	0	19	51024682	SYMPK	0.96	intron	-99
rs4516331	0	0	0	19	51025472	SYMPK	0.947	intron	-99
rs4239536	0	0	0	19	51025627	SYMPK	0.734	intron	-99
rs12460761	0	0	0	19	51026622	SYMPK	0.889	coding	SYNON
rs4803866	0	0	0	19	51026795	SYMPK	0.968	intron	-99
rs7359912	0	0	0	19	51029586	SYMPK	0	intron	-99
rs918491	0	0	0	19	51029978	SYMPK	0.618	intron	-99
rs7256192	0	0	0	19	51030332	SYMPK	0.83	intron	-99
rs918490	0	0	0	19	51030569	SYMPK	1.1	intron	-99
rs918489	0	0	0	19	51030614	SYMPK	0.945	intron	-99
rs4802280	0	0	0	19	51030661	SYMPK	0.888	intron	-99
rs918487	0	0	0	19	51033291	SYMPK	0.605	intron	-99
rs12327784	0	0	0	19	51033832	SYMPK	0.78	intron	-99
rs16980051	0	0	0	19	51037726	SYMPK	0.952	intron	-99
rs8106955	0	0	0	19	51038170	SYMPK	0.942	intron	-99
rs10420834	0	0	0	19	51039382	SYMPK	0.973	intron	-99
rs11672928	0	0	0	19	51039444	SYMPK	0.579	intron	-99
rs7508089	0	0	0	19	51042567	SYMPK	0.918	intron	-99
rs3745928	0	0	0	19	51042800	SYMPK	0.626	intron	-99
rs10424280	0	0	0	19	51043360	SYMPK	0.89	intron	-99
rs16980057	0	0	0	19	51043647	SYMPK	0.923	intron	-99
rs2303014	0	0	0	19	51043962	SYMPK	0.906	UTR	-99
rs2303013	0	0	0	19	51044043	SYMPK	0.842	intron	-99
rs16980059	0	0	0	19	51045474	SYMPK	0.905	intron	-99
rs7248426	0	0	0	19	51046169	SYMPK	0.937	intron	-99
rs7249022	0	0	0	19	51046398	SYMPK	0	intron	-99
rs10413882	0	0	0	19	51046960	SYMPK	0	intron	-99
rs7257342	0	0	0	19	51048258	SYMPK	0.712	intron	-99
rs7258364	0	0	0	19	51048388	SYMPK	0.686	intron	-99
rs12972119	0	0	0	19	51048667	SYMPK	0	intron	-99
rs16980066	0	0	0	19	51049118	SYMPK	0.829	intron	-99
rs2287718	0	0	0	19	51049651	SYMPK	0.735	intron	-99
rs11083783	0	0	0	19	51050518	SYMPK	0.608	intron	-99
rs10406651	0	0	0	19	51053447	SYMPK	0.742	intron	-99
rs8112594	0	0	0	19	51057512	SYMPK	0.858	intron	-99
rs10412574	0	0	1	19	51059046	SYMPK	0.767	flanking_5UTR	-99
rs10410870	0	0	1	19	51059105	SYMPK	0.665	flanking_5UTR	-99
rs3810329	0	0	1	19	51059785	SYMPK	0.613	intron	-99
rs4803867	0	0	1	19	51061140	SYMPK	0.994	intron	-99
rs8103278	0	0	1	19	51062221	SYMPK	0.777	intron	-99
rs12459559	0	0	1	19	51062243	SYMPK	0.668	intron	-99
rs10416919	0	0	1	19	51064707	SYMPK	0.898	intron	-99
rs11669442	0	0	1	19	51066397	SYMPK	0.939	intron	-99
rs12977291	0	0	1	19	51067586	SYMPK	0.705	coding	NONSYN
rs16980091	0	0	1	19	51067619	SYMPK	0.662	coding	SYNON
rs3810327	0	0	1	19	51068057	SYMPK	0.854	coding	SYNON
rs16980100	0	0	1	19	51068458	SYMPK	0.96	3UTR	-99
rs12104286	0	0	1	19	51070458	SYMPK	0.844	flanking_3UTR	-99
rs10409222	0	0	1	19	51071487	SYMPK	0.501	flanking_3UTR	-99
rs10416943	0	0	1	19	51073654	SYMPK	0.554	flanking_3UTR	-99
rs3745926	0	0	1	19	51079343	SYMPK	0.422	coding	SYNON
rs3826892	0	0	1	19	51080219	SYMPK	0.455	coding	SYNON
rs11550349	0	0	0	19	51080801	SYMPK	0	coding	NONSYN
rs7259871	0	0	1	19	51082120	SYMPK	0.725	flanking_5UTR	-99
rs11879420	0	0	1	19	51085702	SYMPK	0.907	3UTR	-99
rs10422060	0	0	1	19	51086913	SYMPK	0.845	intron	-99
rs10403030	0	0	1	19	51087818	SYMPK	0.901	intron	-99
rs11083784	0	0	1	19	51094736	SYMPK	0	intron	-99
rs17651629	0	0	1	19	51098303	SYMPK	0.662	flanking_5UTR	-99
rs12460033	0	0	1	19	51098538	SYMPK	0.822	-99	-99
rs11669683	0	0	1	19	51100196	SYMPK	0.946	flanking_5UTR	-99
rs11083785	0	0	1	19	51100852	SYMPK	0.577	flanking_5UTR	-99
rs6509238	0	0	1	19	51104095	SYMPK	0.575	flanking_3UTR	-99
rs12461550	0	0	1	19	51106074	SYMPK	0.987	flanking_3UTR	-99
rs10408380	0	0	1	19	51106468	SYMPK	0.776	flanking_3UTR	-99
rs10414420	0	0	1	19	51106850	SYMPK	0.705	flanking_3UTR	-99
rs6072361	0	0	1	20	34889444	C20orf118	0	intron	-99
rs6124347	0	0	1	20	34892611	C20orf118	1.1	intron	-99
rs6029687	0	0	1	20	34893787	C20orf118	0.621	intron	-99
rs6072376	0	0	1	20	34894105	C20orf118	0.803	intron	-99
rs7268310	0	0	1	20	34895660	C20orf118	0	intron	-99
rs2341170	0	0	1	20	34896156	C20orf118	0.839	intron	-99
rs4812515	0	0	1	20	34896847	C20orf118	1.1	intron	-99
rs6072388	0	0	1	20	34898127	C20orf118	0	intron	-99
rs6029712	0	0	1	20	34899224	C20orf118	1.1	intron	-99
rs1146250	0	0	1	20	34901127	C20orf118	1.1	coding	SYNON
rs6016580	0	0	1	20	34903162	C20orf118	0.144	intron	-99
rs1146251	0	0	1	20	34904130	C20orf118	0.671	intron	-99
rs1146252	0	0	1	20	34904913	C20orf118	0.837	intron	-99
rs6102476	0	0	1	20	34906528	C20orf118	0.766	intron	-99
rs6065377	0	0	1	20	34906727	C20orf118	0	intron	-99
rs6129872	0	0	1	20	34906887	C20orf118	0.518	intron	-99
rs1291093	0	0	1	20	34907062	C20orf118	1.1	intron	-99
rs6029726	0	0	1	20	34907121	C20orf118	0.829	intron	-99
rs6029728	0	0	1	20	34907210	C20orf118	0.765	intron	-99
rs6102490	0	0	1	20	34908476	C20orf118	0.547	intron	-99
rs1291097	0	0	1	20	34909817	C20orf118	0	intron	-99
rs1291098	0	0	1	20	34911266	C20orf118	1.1	intron	-99
rs1016119	0	0	1	20	34911766	C20orf118	0.792	intron	-99
rs1146254	0	0	1	20	34912022	C20orf118	0.787	intron	-99
rs1016118	0	0	1	20	34912654	C20orf118	0.571	intron	-99
rs1146260	0	0	1	20	34916885	C20orf118	1.1	intron	-99
rs12329407	0	0	1	20	34917222	C20orf118	0.576	intron	-99
rs4812540	0	0	1	20	34917864	C20orf118	0.513	intron	-99
rs11908271	0	0	1	20	34918833	C20orf118	0.934	intron	-99
rs1146261	0	0	1	20	34920573	C20orf118	1.1	intron	-99
rs6102543	0	0	1	20	34922074	C20orf118	0.725	flanking_5UTR	-99
rs1146265	0	0	1	20	34922679	C20orf118	0.752	flanking_5UTR	-99
rs11699738	0	0	1	20	34923754	C20orf118	0.772	flanking_5UTR	-99
rs6029817	0	0	1	20	34926623	C20orf118	0.441	flanking_5UTR	-99
rs1291100	0	0	1	20	34927169	C20orf118	1.1	flanking_5UTR	-99
rs1291101	0	0	1	20	34927500	C20orf118	0.738	flanking_5UTR	-99
rs6093524	0	0	1	20	34927776	C20orf118	0.721	flanking_5UTR	-99
rs6124382	0	0	1	20	34929137	C20orf118	0.887	flanking_5UTR	-99
rs1291104	0	0	1	20	34930002	C20orf118	1.1	flanking_5UTR	-99
rs6016618	0	0	1	20	34930314	C20orf118	0	flanking_5UTR	-99
rs6065393	0	0	1	20	34931023	C20orf118	0.712	flanking_5UTR	-99
rs11697895	0	0	1	20	34933472	C20orf118	0.168	flanking_5UTR	-99
rs1291112	0	0	1	20	34933565	C20orf118	1.1	flanking_5UTR	-99
rs6102569	0	0	1	20	34933607	C20orf118	0.905	flanking_5UTR	-99
rs6093528	0	0	1	20	34933682	C20orf118	0.973	flanking_5UTR	-99
rs1291113	0	0	1	20	34933791	C20orf118	0.474	flanking_5UTR	-99
rs1291114	0	0	1	20	34934264	C20orf118	0	flanking_5UTR	-99
rs1291115	0	0	1	20	34934457	C20orf118	0	flanking_5UTR	-99
rs6016624	0	0	1	20	34934939	C20orf118	0.773	flanking_5UTR	-99
rs6016625	0	0	1	20	34935189	C20orf118	0.876	flanking_5UTR	-99
rs6029857	0	0	1	20	34935469	C20orf118	0.799	flanking_5UTR	-99
rs1291116	0	0	1	20	34935545	C20orf118	0.921	flanking_5UTR	-99
rs1291117	0	0	1	20	34935654	C20orf118	0.958	flanking_5UTR	-99
rs6029863	0	0	1	20	34936354	C20orf118	0.271	flanking_5UTR	-99
rs6016631	0	0	1	20	34937730	C20orf118	0.944	flanking_5UTR	-99
rs7347770	0	0	1	20	34937770	C20orf118	0.97	flanking_5UTR	-99
rs11907123	0	0	0	20	34938523	C20orf118	0.843	intron	-99
rs4293610	0	0	0	20	34939137	C20orf118	0.144	intron	-99
rs1291122	0	0	0	20	34939508	C20orf118	0.426	intron	-99
rs6102586	0	0	0	20	34940426	C20orf118	0.459	intron	-99
rs6093535	0	0	0	20	34940564	C20orf118	0.897	intron	-99
rs3748459	0	0	0	20	34940956	C20orf118	0.525	coding	SYNON
rs3748460	0	0	0	20	34940972	C20orf118	0.488	coding	NONSYN
rs3748461	0	0	0	20	34941035	C20orf118	0.448	intron	-99
rs3748462	0	0	0	20	34941149	C20orf118	1.1	intron	-99
rs6016644	0	0	0	20	34943971	C20orf118	1.1	intron	-99
rs7270977	0	0	0	20	34944612	C20orf118	1.1	intron	-99
rs7264950	0	0	0	20	34949191	C20orf118	0.617	intron	-99
rs1291139	0	0	0	20	34949608	C20orf118	1.1	intron	-99
rs1291141	0	0	0	20	34951853	C20orf118	0.984	flanking_3UTR	-99
rs6102644	0	0	0	20	34951961	C20orf118	0.594	flanking_3UTR	-99
rs6029941	0	0	0	20	34952889	C20orf118	0.813	flanking_3UTR	-99
rs6072609	0	0	0	20	34953069	C20orf118	0.764	flanking_3UTR	-99
rs6029943	0	0	0	20	34953230	C20orf118	0.694	flanking_3UTR	-99
rs7265241	0	0	0	20	34953360	C20orf118	0.945	flanking_3UTR	-99
rs6072611	0	0	0	20	34953376	C20orf118	1.1	flanking_3UTR	-99
rs8124728	0	0	0	20	34954120	C20orf118	1.1	3UTR	-99
rs16986361	0	0	0	20	34955073	C20orf118	0.954	UTR	-99
rs6093564	0	0	0	20	34955414	C20orf118	0.851	UTR	-99
rs7274889	0	0	1	20	34956593	C20orf118	0	flanking_3UTR	-99
rs9753600	0	0	1	20	34956687	C20orf118	0	flanking_3UTR	-99
rs7264587	0	0	1	20	34956893	C20orf118	1.1	flanking_3UTR	-99
rs12480137	0	0	1	20	34957392	C20orf118	0.888	flanking_3UTR	-99
rs1291142	0	0	1	20	34958776	C20orf118	1.1	flanking_3UTR	-99
rs6029975	0	0	1	20	34959303	C20orf118	0.72	flanking_3UTR	-99
rs6130037	0	0	1	20	34959697	C20orf118	0.946	coding	NONSYN
rs17855600	0	0	1	20	34959748	C20orf118	0	coding	NONSYN
rs5022484	0	0	1	20	34960309	C20orf118	0.954	coding	NONSYN
rs6029988	0	0	1	20	34961544	C20orf118	0.962	intron	-99
rs1291146	0	0	1	20	34962415	C20orf118	0	intron	-99
rs6124421	0	0	1	20	34962914	C20orf118	0.985	intron	-99
rs6029995	0	0	1	20	34962942	C20orf118	0.897	intron	-99
rs6102697	0	0	1	20	34964511	C20orf118	0.918	intron	-99
rs1291149	0	0	1	20	34966876	C20orf118	1.1	intron	-99
rs6030038	0	0	1	20	34967379	C20orf118	0.495	intron	-99
rs6102737	0	0	1	20	34970488	C20orf118	1.1	intron	-99
rs12481143	0	0	1	20	34970620	C20orf118	1.1	intron	-99
rs3762214	0	0	1	20	34973272	C20orf118	1.1	intron	-99
rs6130090	0	0	1	20	34973340	C20orf118	1.1	intron	-99
rs6130092	0	0	1	20	34974493	C20orf118	0.746	intron	-99
rs6130093	0	0	1	20	34974630	C20orf118	0	intron	-99
rs4812586	0	0	1	20	34978087	C20orf118	0.596	intron	-99
rs6030118	0	0	1	20	34978962	C20orf118	0.557	intron	-99
rs6124441	0	0	1	20	34979515	C20orf118	0.331	intron	-99
rs1935919	0	0	1	20	34979791	C20orf118	1.1	intron	-99
rs7261175	0	0	1	20	34980064	C20orf118	0	intron	-99
rs6030138	0	0	1	20	34981416	C20orf118	0.76	intron	-99
rs6102779	0	0	1	20	34981479	C20orf118	0.687	intron	-99
rs6065461	0	0	1	20	34982246	C20orf118	0.943	intron	-99
rs6030152	0	0	1	20	34982301	C20orf118	0	intron	-99
rs6016755	0	0	1	20	34983290	C20orf118	0.446	intron	-99
rs7268811	0	0	1	20	34984285	C20orf118	0	intron	-99
rs8124347	0	0	1	20	34986001	C20orf118	0	intron	-99
rs6030188	0	0	1	20	34987036	C20orf118	1.1	intron	-99
rs6030195	0	0	1	20	34987459	C20orf118	0.459	intron	-99
rs6030200	0	0	1	20	34987775	C20orf118	0.31	intron	-99
rs6130119	0	0	1	20	34987942	C20orf118	1.1	intron	-99
rs6016783	0	0	1	20	34989606	C20orf118	1.1	intron	-99
rs12481274	0	0	1	20	34991277	C20orf118	0.215	intron	-99
rs7262782	0	0	1	20	34992443	C20orf118	0.672	intron	-99
rs6072746	0	0	1	20	34992766	C20orf118	0.814	intron	-99
rs6030259	0	0	1	20	34994777	C20orf118	0.697	intron	-99
rs6130139	0	0	1	20	34994883	C20orf118	1.1	intron	-99
rs6030260	0	0	1	20	34994914	C20orf118	0.894	intron	-99
rs6072754	0	0	1	20	34995443	C20orf118	0	intron	-99
rs6065494	0	0	1	20	34998103	C20orf118	1.1	intron	-99
rs6130149	0	0	1	20	34998528	C20orf118	0	intron	-99
rs6072766	0	0	1	20	34999398	C20orf118	0.842	intron	-99
rs6030294	0	0	1	20	34999776	C20orf118	0.31	intron	-99
rs6030297	0	0	1	20	34999913	C20orf118	0	intron	-99
rs7273843	0	0	1	20	35001699	C20orf118	1.1	intron	-99
rs6030315	0	0	1	20	35003238	C20orf118	1.1	intron	-99
rs6030316	0	0	1	20	35003384	C20orf118	0.926	intron	-99
rs1891643	0	0	1	20	35003425	C20orf118	0.95	intron	-99
