# Supplementary material for: Snagger: A user-friendly program for incorporating additional information for tagSNP selection
Source: BMC Bioinformatics. 2008 Mar 27;9:174. doi: 10.1186/1471-2105-9-174 (PMC2375134; doi:10.1186/1471-2105-9-174)
Supplement: Additional file 5 — Archived folder of sample HapMap data. This file contains an archived folder of sample HapMap data that corresponds with the SNPs in the sample score file. It is in GNU Tar format and should be uncompressed to a local hard disk before using. The resulting uncompressed folder should be specified in the software's window titled: "Load Score File and HapMap Data". To extract on Windows, use WinZip [26]. For Unix-based operating systems, use the command: 'tar xvf 1471-2105-9-174-S5.tar'. For other operating systems, untar the archive with GNU Tar [28]. [file 1471-2105-9-174-S5.tar]

Archive with 26 entries (25 files):
- HapMap
- HapMap/hapmap_C20orf118_CEU.txt
- HapMap/hapmap_C20orf118_CHB+JPT.txt
- HapMap/hapmap_C20orf118_CHB.txt
- HapMap/hapmap_C20orf118_JPT.txt
- HapMap/hapmap_C20orf118_YRI.txt
- HapMap/hapmap_CHID1_CEU.txt
- HapMap/hapmap_CHID1_CHB+JPT.txt
- HapMap/hapmap_CHID1_CHB.txt
- HapMap/hapmap_CHID1_JPT.txt
- HapMap/hapmap_CHID1_YRI.txt
- HapMap/hapmap_FLJ42280_CEU.txt
- HapMap/hapmap_FLJ42280_CHB+JPT.txt
- HapMap/hapmap_FLJ42280_CHB.txt
- HapMap/hapmap_FLJ42280_JPT.txt
- HapMap/hapmap_FLJ42280_YRI.txt
- HapMap/hapmap_MIER1_CEU.txt
- HapMap/hapmap_MIER1_CHB+JPT.txt
- HapMap/hapmap_MIER1_CHB.txt
- HapMap/hapmap_MIER1_JPT.txt
- HapMap/hapmap_MIER1_YRI.txt
- HapMap/hapmap_SYMPK_CEU.txt
- HapMap/hapmap_SYMPK_CHB+JPT.txt
- HapMap/hapmap_SYMPK_CHB.txt
- HapMap/hapmap_SYMPK_JPT.txt
- HapMap/hapmap_SYMPK_YRI.txt
